# Supplementary material for: Bimetallic PtAu-Decorated SnO2 Nanospheres Exhibiting Enhanced Gas Sensitivity for Ppb-Level Acetone Detection
Source: Nanomaterials (Basel). 2024 Jun 26;14(13):1097. doi: 10.3390/nano14131097 (PMC11243458; doi:10.3390/nano14131097)
Supplement: Supplementary file 1 [file nanomaterials-14-01097-s001.zip]

Archive with 1 entries (1 files):
- nanomaterials-3057091-supplementary.pdf
